# Supplementary material for: Cost-Effectiveness of an Organized Lung Cancer Screening Program for Asbestos-Exposed Subjects
Source: Cancers (Basel). 2022 Aug 24;14(17):4089. doi: 10.3390/cancers14174089 (PMC9454930; doi:10.3390/cancers14174089)
Supplement: Supplementary file 1 [file cancers-14-04089-s001.zip]

Archive with 1 entries (1 files):
- cancers-1846829-supplementary.pdf
